# Supplementary material for: Modeling of CCR5 Recognition by HIV-1 gp120: How the Viral Protein Exploits the Conformational Plasticity of the Coreceptor
Source: Viruses. 2021 Jul 18;13(7):1395. doi: 10.3390/v13071395 (PMC8310383; doi:10.3390/v13071395)
Supplement: Supplementary file 1 [file viruses-13-01395-s001.zip]

Archive with 1 entries (1 files):
- viruses-1243963-supplementary.pdf
